# Supplementary material for: WAKL8 Regulates Arabidopsis Stem Secondary Wall Development
Source: Plants (Basel). 2022 Sep 2;11(17):2297. doi: 10.3390/plants11172297 (PMC9460275; doi:10.3390/plants11172297)
Supplement: Supplementary file 1 [file plants-11-02297-s001.zip]

Archive with 1 entries (1 files):
- plants-1836385-supplementary.pdf
